# Supplementary material for: Taxonomic recovery of the ant cricket Myrmecophilus albicinctus from M. americanus (Orthoptera, Myrmecophilidae)
Source: Zookeys. 2016 May 16;(589):97–106. doi: 10.3897/zookeys.589.7739 (PMC4926664; doi:10.3897/zookeys.589.7739)
Supplement: XML Treatment for Myrmecophilus (Myrmophilina) americanus [file zookeys.589.7739-treatment1.xml]

<!DOCTYPE tp:taxon-treatment
  PUBLIC "-//TaxonX//DTD Taxonomic Treatment Publishing DTD v0 20100105//EN" "tax-treatment-NSO.dtd">
<tp:taxon-treatment xmlns:tp="http://www.plazi.org/taxpub"><tp:treatment-meta><kwd-group><label>Taxon classification</label><kwd><named-content content-type="kingdom">Animalia</named-content></kwd><kwd><named-content content-type="order">Orthoptera</named-content></kwd><kwd><named-content content-type="family">Myrmecophilidae</named-content></kwd></kwd-group><mixed-citation publication-type="journal"><person-group><name><surname>Komatsu</surname><given-names>Takashi</given-names></name><name><surname>Maruyama</surname><given-names>Munetoshi</given-names></name></person-group><article-title>Taxonomic recovery of the ant cricket <italic><tp:taxon-name><tp:taxon-name-part taxon-name-part-type="genus">Myrmecophilus</tp:taxon-name-part> <tp:taxon-name-part taxon-name-part-type="species">albicinctus</tp:taxon-name-part></tp:taxon-name></italic> from <italic><tp:taxon-name><tp:taxon-name-part taxon-name-part-type="genus">M.</tp:taxon-name-part> <tp:taxon-name-part taxon-name-part-type="species">americanus</tp:taxon-name-part></tp:taxon-name></italic> (<tp:taxon-name><tp:taxon-name-part taxon-name-part-type="order">Orthoptera</tp:taxon-name-part></tp:taxon-name>, <tp:taxon-name><tp:taxon-name-part taxon-name-part-type="family">Myrmecophilidae</tp:taxon-name-part></tp:taxon-name>)</article-title><source>Zookeys</source><day>16</day><month>5</month><year>2016</year><volume>2016</volume><issue>589</issue><fpage>97</fpage><lpage>106</lpage><pub-id pub-id-type="doi">10.3897/zookeys.589.7739</pub-id></mixed-citation></tp:treatment-meta><tp:nomenclature><tp:taxon-name>
              <tp:taxon-name-part taxon-name-part-type="genus">Myrmecophilus</tp:taxon-name-part>
                (<tp:taxon-name-part taxon-name-part-type="subgenus">Myrmophilina</tp:taxon-name-part>)
                <tp:taxon-name-part taxon-name-part-type="species">americanus</tp:taxon-name-part></tp:taxon-name><tp:taxon-authority>Saussure, 1877</tp:taxon-authority></tp:nomenclature><tp:treatment-sec sec-type="material"><title>Material examined.</title><p>3♂ and 1♀, collected from 50 Ngamwongwan Rd. ChatuChak Bangkok, Thailand, 6-X-2007, Komatsu T.; 1♀, Plot 256, Tingkat Perusahaan 5, Ka<!--PageBreak-->wasan Perindustrian Perai 2, Perai, Penang, Malaysia, 28-I-2011, Sumino T.; 1♀, <named-content xmlns:xlink="http://www.w3.org/1999/xlink" xlink:type="simple" content-type="institution" xlink:href="http://grbio.org/institution/andalas-university">Andalas <named-content xlink:type="simple" content-type="institution" xlink:href="http://grbio.org/institution/university-0">University</named-content></named-content>, Jl. Limau Manis, Kecamatan Pauh, Padang, Sumatera Barat 25163, Indonesia, 27-XI-2013, Komatsu T.; 1♂, Lembaga Ilmu Pengetahuan Indonesia, JL. Raya Jakarta Bogor km 46, Cibinong 16911, Indonesia, 20 VI 2013, Komatsu T.</p></tp:treatment-sec><tp:treatment-sec sec-type="type material"><title>Type material.</title><p>Syntype 1♀: Barkuda Id., Chilka Lake, Ganjam dist., Madras Pres. 4-19-1919. F. H. Gravery, Zool. Surv. Ind. (<named-content xmlns:xlink="http://www.w3.org/1999/xlink" content-type="dwc:institutional_code" xlink:type="simple">MNHN</named-content>) (Fig. <xref ref-type="fig" rid="F3">3a</xref>)</p><fig id="F3" position="float" orientation="portrait"><label>Figure 3.</label><caption><p>Type specimens: <italic><tp:taxon-name><tp:taxon-name-part taxon-name-part-type="genus">Myrmecophilus</tp:taxon-name-part> <tp:taxon-name-part taxon-name-part-type="species">americanus</tp:taxon-name-part></tp:taxon-name></italic> (<bold>a</bold>) and <italic><tp:taxon-name><tp:taxon-name-part taxon-name-part-type="genus">Myrmecophilus</tp:taxon-name-part> <tp:taxon-name-part taxon-name-part-type="species">albicinctus</tp:taxon-name-part></tp:taxon-name></italic> (<bold>b</bold>).</p></caption><graphic xmlns:xlink="http://www.w3.org/1999/xlink" xlink:href="zookeys-589-097-g003.jpg" position="float" orientation="portrait" xlink:type="simple" id="oo_88854.jpg"/></fig></tp:treatment-sec><tp:treatment-sec sec-type="diagnosis"><title>Diagnosis.</title><p>Hind tarsus is relatively short (less than 1 mm, Fig. <xref ref-type="fig" rid="F4">4a</xref>); male phallic complex with pseudepiphallic ancorae short and roughly rounded with no dorsal branch. Ventral appendage of pseudepiphallic ancora somewhat predominant with both ends roughly square (Fig. <xref ref-type="fig" rid="F4">4b</xref>); male tenth abdominal tergite bituberculate, with scarce hair but without long strong spines (Fig. <xref ref-type="fig" rid="F4">4c</xref>); female ovipositor notably short and spoon-shaped in lateral view. Apical valves on both dorsal and ventral margins rounded, more than in other <italic><tp:taxon-name><tp:taxon-name-part taxon-name-part-type="genus">Myrmecophilus</tp:taxon-name-part></tp:taxon-name></italic> species (both <italic><tp:taxon-name><tp:taxon-name-part taxon-name-part-type="genus">Myrmecophilus</tp:taxon-name-part> <tp:taxon-name-part taxon-name-part-type="species">americanus</tp:taxon-name-part></tp:taxon-name></italic> and <italic><tp:taxon-name><tp:taxon-name-part taxon-name-part-type="genus">Myrmecophilus</tp:taxon-name-part> <tp:taxon-name-part taxon-name-part-type="species">albicinctus</tp:taxon-name-part></tp:taxon-name></italic> have rounded valves, with those of latter being more rounded) (Fig. <xref ref-type="fig" rid="F4">4d, e</xref>).</p><fig id="F4" position="float" orientation="portrait"><label>Figure 4.</label><caption><p>
          <italic><tp:taxon-name><tp:taxon-name-part taxon-name-part-type="genus">Myrmecophilus</tp:taxon-name-part> <tp:taxon-name-part taxon-name-part-type="species">americanus</tp:taxon-name-part></tp:taxon-name></italic>. Hind tibia and tarsus, male inferior view (<bold>a</bold>); male pseudepiphallic ancora (<bold>b</bold>); male abdominal apex showing tubercles of the last abdominal tergite (<bold>c</bold>); female ovipositor, lateral view, dorsal margin (<bold>d</bold>); female ovipositor, lateral view, ventral margin (<bold>e</bold>).</p></caption><graphic xmlns:xlink="http://www.w3.org/1999/xlink" xlink:href="zookeys-589-097-g004.jpg" position="float" orientation="portrait" xlink:type="simple" id="oo_88855.jpg"/></fig></tp:treatment-sec></tp:taxon-treatment>
