# Supplementary material for: Taxonomic recovery of the ant cricket Myrmecophilus albicinctus from M. americanus (Orthoptera, Myrmecophilidae)
Source: Zookeys. 2016 May 16;(589):97–106. doi: 10.3897/zookeys.589.7739 (PMC4926664; doi:10.3897/zookeys.589.7739)
Supplement: XML Treatment for Myrmecophilus albicinctus [file zookeys.589.7739-treatment2.xml]

<!DOCTYPE tp:taxon-treatment
  PUBLIC "-//TaxonX//DTD Taxonomic Treatment Publishing DTD v0 20100105//EN" "tax-treatment-NSO.dtd">
<tp:taxon-treatment xmlns:tp="http://www.plazi.org/taxpub"><tp:treatment-meta><kwd-group><label>Taxon classification</label><kwd><named-content content-type="kingdom">Animalia</named-content></kwd><kwd><named-content content-type="order">Orthoptera</named-content></kwd><kwd><named-content content-type="family">Myrmecophilidae</named-content></kwd></kwd-group><mixed-citation publication-type="journal"><person-group><name><surname>Komatsu</surname><given-names>Takashi</given-names></name><name><surname>Maruyama</surname><given-names>Munetoshi</given-names></name></person-group><article-title>Taxonomic recovery of the ant cricket <italic><tp:taxon-name><tp:taxon-name-part taxon-name-part-type="genus">Myrmecophilus</tp:taxon-name-part> <tp:taxon-name-part taxon-name-part-type="species">albicinctus</tp:taxon-name-part></tp:taxon-name></italic> from <italic><tp:taxon-name><tp:taxon-name-part taxon-name-part-type="genus">M.</tp:taxon-name-part> <tp:taxon-name-part taxon-name-part-type="species">americanus</tp:taxon-name-part></tp:taxon-name></italic> (<tp:taxon-name><tp:taxon-name-part taxon-name-part-type="order">Orthoptera</tp:taxon-name-part></tp:taxon-name>, <tp:taxon-name><tp:taxon-name-part taxon-name-part-type="family">Myrmecophilidae</tp:taxon-name-part></tp:taxon-name>)</article-title><source>Zookeys</source><day>16</day><month>5</month><year>2016</year><volume>2016</volume><issue>589</issue><fpage>97</fpage><lpage>106</lpage><pub-id pub-id-type="doi">10.3897/zookeys.589.7739</pub-id></mixed-citation></tp:treatment-meta><tp:nomenclature><tp:taxon-name>
              <tp:taxon-name-part taxon-name-part-type="genus">Myrmecophilus</tp:taxon-name-part>
              <tp:taxon-name-part taxon-name-part-type="species">albicinctus</tp:taxon-name-part>
            </tp:taxon-name><tp:taxon-authority>Chopard, 1924</tp:taxon-authority><tp:taxon-status xmlns:xlink="http://www.w3.org/1999/xlink" xlink:type="simple">sp. rev.</tp:taxon-status></tp:nomenclature><tp:treatment-sec sec-type="material"><title>Material examined.</title><p>1♀, collected from Koshidake, Iheya-jima, Okinawa, Japan, 5-IV-1996, Inada S.; 2♂, Gusukube-sunagawa, Miyakojima-shi, Miyako-jima, Okinawa, Japan, 8-VI-1996, Inada S.; 1♂ and 1♀, collected from Urasoe, Okinawa-jima, Okinawa, Japan, 24-VII-2007, Komatsu T.; 3♂ and 1♀, Yona, Kunigami-son, Okinawa-jima, Okinawa, Japan, 6-VIII-2007, Komatsu T.; 2♀, Field Studies Centre of the <named-content xmlns:xlink="http://www.w3.org/1999/xlink" xlink:type="simple" content-type="institution" xlink:href="http://grbio.org/institution/university-malaya"><named-content xlink:type="simple" content-type="institution" xlink:href="http://grbio.org/institution/university-0">University</named-content> of <!--PageBreak-->Malaya</named-content>, Ulu Gombak, Selangor, Malaysia, 25-X-2012, Komatsu T.; 3♀, Bogor Botanical Gardens, Jalan Ir. Haji Juanda No.13, 16122, Indonesia, 22-XI-2013, Komatsu M.; 1♂, <named-content xmlns:xlink="http://www.w3.org/1999/xlink" xlink:type="simple" content-type="institution" xlink:href="http://grbio.org/institution/andalas-university">Andalas <named-content xlink:type="simple" content-type="institution" xlink:href="http://grbio.org/institution/university-0">University</named-content></named-content>, Jl. Limau Manis, Kecamatan Pauh, Padang, Sumatera Barat 25163, Indonesia, 1-XII-2013, Komatsu M; 1♂, 16 km Point, Kaeng Krachan National Park, Phetchaburi, Thailand, 28-VI-2014, Komatsu T.; 4♂ and 2♀, Jalan Universiti, 50603 Kuala Lumpur, Wilayah Persekutuan Kuala Lumpur, Malaysia, 28-XI-2005, Komatsu T.; 2♂ and 1♀, Daruma-yama, Kume-jima, Okinawa, Japan, 9-XII-2014, Komatsu T.</p></tp:treatment-sec><tp:treatment-sec sec-type="type material"><title>Type material.</title><p>Paratype 2♂2♀: Pattambi, Molabas Dist., F. H. Gravely V. 30 and <italic><tp:taxon-name><tp:taxon-name-part taxon-name-part-type="genus">Anoplolepis</tp:taxon-name-part> <tp:taxon-name-part taxon-name-part-type="species">longipes</tp:taxon-name-part></tp:taxon-name></italic>. (Fig. <xref ref-type="fig" rid="F3">3b</xref>).</p><!--PageBreak--></tp:treatment-sec><tp:treatment-sec sec-type="diagnosis"><title>Diagnosis.</title><p>Hind tarsus is relatively long (more than 1 mm, Fig. <xref ref-type="fig" rid="F5">5a</xref>); male phallic complex with pseudepiphallic ancorae straightly elongate with no dorsal branch. Ventral appendage of pseudepiphallic ancora considerably reduced with both ends angular (Fig. <xref ref-type="fig" rid="F5">5b</xref>); male tenth abdominal tergite bituberculate, with rich hair and long strong spines (Fig. <xref ref-type="fig" rid="F5">5c</xref>); female ovipositor closely resembles that of <italic><tp:taxon-name><tp:taxon-name-part taxon-name-part-type="genus">Myrmecophilus</tp:taxon-name-part> <tp:taxon-name-part taxon-name-part-type="species">americanus</tp:taxon-name-part></tp:taxon-name></italic>, except the apical valve on the dorsal margin is more rounded in lateral view (Fig. <xref ref-type="fig" rid="F5">5d, e</xref>).</p><fig id="F5" position="float" orientation="portrait"><label>Figure 5.</label><caption><p>
          <italic><tp:taxon-name><tp:taxon-name-part taxon-name-part-type="genus">Myrmecophilus</tp:taxon-name-part> <tp:taxon-name-part taxon-name-part-type="species">albicinctus</tp:taxon-name-part></tp:taxon-name></italic>. Hind tibia and tarsus, male inferior view (<bold>a</bold>); male pseudepiphallic ancora (<bold>b</bold>); male abdominal apex showing tubercles of the last abdominal tergite (<bold>c</bold>); female ovipositor, side view, dorsal margin (<bold>d</bold>); female ovipositor, side view, ventral margin (<bold>e</bold>).</p></caption><graphic xmlns:xlink="http://www.w3.org/1999/xlink" xlink:href="zookeys-589-097-g005.jpg" position="float" orientation="portrait" xlink:type="simple" id="oo_88857.jpg"/></fig><!--PageBreak--></tp:treatment-sec><tp:treatment-sec sec-type="remarks"><title>Remark.</title><p>This species can be clearly discriminated from <italic><tp:taxon-name><tp:taxon-name-part taxon-name-part-type="genus">Myrmecophilus</tp:taxon-name-part> <tp:taxon-name-part taxon-name-part-type="species">americanus</tp:taxon-name-part></tp:taxon-name></italic> on the basis of the described diagnostic characteristics. Therefore, we recognize <italic><tp:taxon-name><tp:taxon-name-part taxon-name-part-type="genus">Myrmecophilus</tp:taxon-name-part> <tp:taxon-name-part taxon-name-part-type="species">albicinctus</tp:taxon-name-part></tp:taxon-name></italic> as a distinct species.</p></tp:treatment-sec><tp:treatment-sec><!--Section generated to contain objects referenced in tp:taxon-treatment.--><fig id="F3" position="float" orientation="portrait"><label>Figure 3.</label><caption><p>Type specimens: <italic><tp:taxon-name><tp:taxon-name-part taxon-name-part-type="genus">Myrmecophilus</tp:taxon-name-part> <tp:taxon-name-part taxon-name-part-type="species">americanus</tp:taxon-name-part></tp:taxon-name></italic> (<bold>a</bold>) and <italic><tp:taxon-name><tp:taxon-name-part taxon-name-part-type="genus">Myrmecophilus</tp:taxon-name-part> <tp:taxon-name-part taxon-name-part-type="species">albicinctus</tp:taxon-name-part></tp:taxon-name></italic> (<bold>b</bold>).</p></caption><graphic xmlns:xlink="http://www.w3.org/1999/xlink" xlink:href="zookeys-589-097-g003.jpg" position="float" orientation="portrait" xlink:type="simple" id="oo_88854.jpg"/></fig></tp:treatment-sec></tp:taxon-treatment>
